# Supplementary material for: Bacteriophages: A Challenge for Antimicrobial Therapy
Source: Microorganisms. 2025 Jan 7;13(1):100. doi: 10.3390/microorganisms13010100 (PMC11767365; doi:10.3390/microorganisms13010100)
Supplement: Supplementary file 1 [file microorganisms-13-00100-s001.zip]

Archive with 1 entries (1 files):
- microorganisms-3322076-supplementary.pdf
